# Supplementary material for: Quantitative Analysis of Core Lipid Production in Methanothermobacter marburgensis at Different Scales
Source: Bioengineering (Basel). 2022 Apr 10;9(4):169. doi: 10.3390/bioengineering9040169 (PMC9027985; doi:10.3390/bioengineering9040169)
Supplement: Supplementary file 1 [file bioengineering-09-00169-s001.zip]

Archive with 1 entries (1 files):
- bioengineering-1672789-supplementary.xlsx
