# Supplementary material for: Quantitative Analysis of Core Lipid Production in Methanothermobacter marburgensis at Different Scales
Source: Bioengineering (Basel). 2022 Apr 10;9(4):169. doi: 10.3390/bioengineering9040169 (PMC9027985; doi:10.3390/bioengineering9040169)
Supplement: Supplementary file 1 [file bioengineering-09-00169-s001.zip › bioengineering-1672789-supplementary.xlsx]

## Sheet: Table S1
	Table S1: Overview about final media and inoculum volumina for each experiment (in mL) in the 117 and 570 mL bottles.
			V/V = const						n/n = const
	V / mL	p / bar	small		medium		big		small		medium		big
			medium / mL	inoc / mL	medium / mL	inoc / mL	medium / mL	inoc / mL	medium / mL	inoc / mL	medium / mL	inoc / mL	medium / mL	inoc / mL
	117	1.1	25	0.3	50	0.6	75	0.9	7.74	0.09	37.5	0.45	67.26	0.81
		1.5	25	0.3	50	0.6	75	0.9	25	0.3	50	0.6	75	0.9
		2	25	0.3	50	0.6	75	0.9	40.1	0.48	60.94	0.73	81.77	0.98
	570	1.1	121.79	1.46	243.59	2.92	365.38	4.38	37.71	0.45	182.7	2.19	327.7	3.93
		1.5	121.79	1.46	243.59	2.92	365.38	4.38	121.79	1.46	243.59	2.92	365.38	4.38

## Sheet: Table S2
Table S2: Methane evolution rate (MER; in mmol L-1liq h-1) for the experiments with V/V=const (117 mL flasks).
	small V/V	Total volume:	[mL]	25.3	25.3	25.3			25.3	25.3	25.3
		total inc time	[h]	93.1167	93.1167	93.1167			80.25	80.25	80.25
		pressure	[bar]	1.1	1.5	2			1.1	1.5	2
			inc time	MER	MER	MER		inc time	MER	MER	MER
			12.5833	0.207347	0.942154	0.556562		9.1	0.0774635	0.0694154	0.0130783
			18.4167	0.95419	1.44227	0.941635		20.0333	0.046053	0.0653116	0.102154
			30.25	1.2711	1.64322	2.13526		28.1	0.405156	0.192931	1.53778
			38.65	1.33289	1.04626	2.09688		39.9333	0.930693	1.00367	2.26678
			50.4833	1.65869	2.64045	3.35607		49.3833	2.08768	3.42037	5.96272
			58.7333	1.95191	2.82855	3.39115		59.8	2.47838	3.75624	5.78817
			71.3167	1.3925	2.67441	2.9596		68.2667	1.44783	2.87402	3.60388
			81.2667	1.50341	2.44925	2.75196		80.25	4.19643	4.96956	6.18272
			93.1167	1.78306	3.07632	3.29031
	medium V/V	Total volume:	[mL]	50.6	50.6	50.6			50.6	50.6	50.6
		total inc time	[h]	93.1167	93.1167	93.1167			80.25	80.25	80.25
		pressure	[bar]	1.1	1.5	2			1.1	1.5	2
			inc time	MER	MER	MER		inc time	MER	MER	MER
			12.5833	0.400147	0.456409	0.653591		9.1	0.0890687	0.0225398	0.0887052
			18.4167	0.696437	0.745778	0.926126		20.0333	0.058399	0.0447826	0.125573
			30.25	0.534541	0.812156	1.09089		28.1	0.327272	0.305536	0.418728
			38.65	0.740422	0.903078	0.922376		39.9333	1.28883	1.40429	2.01429
			50.4833	1.26339	1.23543	1.76578		49.3833	1.46859	1.74165	1.73885
			58.7333	0.969222	1.21343	1.43799		59.8	1.71151	2.10819	2.67191
			71.3167	1.03533	1.20149	1.36555		68.2667	0.971771	1.35743	1.65478
			81.2667	1.1175	1.19862	1.2977		80.25	1.56643	1.95763	2.19201
			93.1167	1.14882	1.37803	1.46653
	large V/V	Total volume:	[mL]	75.9	75.9	75.9			75.9	75.9	75.9
		total inc time	[h]	93.1167	93.1167	93.1167			80.25	80.25	80.25
		pressure	[bar]	1.1	1.5	2			1.1	1.5	2
			inc time	MER	MER	MER		inc time	MER	MER	MER
			12.5833	0.13353	0.351435	0.134394		9.1	0.0297282	0.0201673	0.00761877
			18.4167	0.199719	0.434629	0.578417		20.0333	0.0230025	0.107304	0.00957402
			30.25	0.269397	0.361072	0.488935		28.1	0.0957217	0.187848	0.00842621
			38.65	0.48907	0.487452	0.60802		39.9333	0.407828	0.519608	0.586469
			50.4833	0.508847	0.603471	0.683084		49.3833	0.576139	0.821123	0.910745
			58.7333	0.492031	0.569642	0.690425		59.8	0.662052	0.827272	1.11791
			71.3167	0.581007	0.616334	0.660736		68.2667	0.475425	0.626675	0.778727
			81.2667	0.439662	0.566588	0.772756		80.25	0.64311	0.811573	0.957007
			93.1167	0.548131	0.678567	0.699102

## Sheet: Table S3
Table S3: Methane evolution rate (MER; in mmol L-1liq h-1) for the experiments with n/n=const (117 mL flasks).
	small n/n	Total volume:	[mL]	7.83045	25.3	40.5833			7.83045	25.3	40.5833
		total inc time	[h]	102.65	102.65	102.65			82.8167	82.8167	82.8167
		pressure	[bar]	1.1	1.5	2			1.1	1.5	2
			inc time	MER	MER	MER		inc time	MER	MER	MER
			17.8	4.8982	1.44214	0.524777		6.26667	0.404904	0.2688	0.028811
			39.8	10.1977	2.88667	1.43316		20.05	0.370741	3.98316	0.566018
			49.1333	10.2478	2.87199	1.69519		29.6	4.09984	3.55838	1.43683
			60	20.1267	4.50382	2.99287		42.4167	13.2919	4.72715	3.2069
			70.35	17.5323	4.94358	3.2295		50.8333	14.052	3.40775	2.30659
			81.2667	17.6908	5.87779	3.47794		61.4	20.6381	5.14112	3.74827
			89.9	17.7487	4.23524	4.49685		71.9833	15.2644	3.13829	2.49117
			102.65	10.766	3.96492	2.41067		82.8167	15.9368	5.29344	3.64241
	medium n/n	Total volume:	[mL]	37.9524	50.6	61.6667			37.9524	50.6	61.6667
		total inc time	[h]	102.65	102.65	102.65			82.8167	82.8167	82.8167
		pressure	[bar]	1.1	1.5	2			1.1	1.5	2
			inc time	MER	MER	MER		inc time	MER	MER	MER
			17.8	0.498197	0.491779	0.21131		6.26667	0.115757	0.251287	0.135183
			39.8	1.27401	0.895036	0.818873		20.05	0.71012	0.487959	1.01797
			49.1333	1.17598	1.19275	0.600586		29.6	1.086	0.454843	0.870741
			60	2.17779	1.53956	1.37539		42.4167	1.32967	1.23563	1.34063
			70.35	2.17934	2.0035	1.5654		50.8333	1.27096	1.22281	1.2996
			81.2667	2.71193	1.92587	1.70709		61.4	2.66098	2.10769	1.86511
			89.9	2.89337	1.97346	1.95168		71.9833	2.08708	1.45199	1.29396
			102.65	1.73118	1.46005	1.31303		82.8167	2.92688	1.93305	1.61734
	large n/n	Total volume:	[mL]	68.0714	75.9	82.75			68.0714	75.9	82.75
		total inc time	[h]	102.65	102.65	102.65			82.8167	82.8167	82.8167
		pressure	[bar]	1.1	1.5	2			1.1	1.5	2
			inc time	MER	MER	MER		inc time	MER	MER	MER
			17.8	0.22596	0.254396	0.225296		6.26667	0.0810572	0.152719	0.145425
			39.8	0.456111	0.395964	0.392657		20.05	0.0798702	0.381988	0.329689
			49.1333	0.518675	0.598634	0.551197		29.6	0.0391822	0.513878	0.560079
			60	0.805638	0.70169	0.778864		42.4167	0.104089	0.630676	0.526372
			70.35	0.897553	0.845078	0.841245		50.8333	0.38466	0.662055	0.721722
			81.2667	0.896665	0.829853	0.790359		61.4	0.732539	0.853609	0.897093
			89.9	1.03624	0.877697	0.971411		71.9833	0.748295	0.746679	0.748931
			102.65	0.667637	0.668519	0.677363		82.8167	0.868021	0.860957	0.805435

## Sheet: Table S4
Table S4: Specific production rate [µmol g-1 h-1] and Product-to-product yield [µmol C-mol-1] of the single replicates of each experiment (117 mL flasks, V/V = const., t = 93.12 h; end-point measurement).
117 mL, V/V = const., t = 93.12 h			Replicate	Cholestane	Archaeol	GTGT-0a	GDGT-0a	GDGT-0b	GDGT-0c	GMGT-0a	GMGT-0a'	GMGT-0b	GMGT-0b'	GMGT-0c	GMGT-0c'	GDD-0a	GDD-0b	GMD-0a'	GMD-0b'	sum
1.1 bar	25.3 mL	Specific production rate [µmol/g/h]	3	-	0.0123075	3.36555e-05	0.00406028	0.000581742	4.58176e-06	6.33142e-06	0.00018194	2.11828e-06	8.24591e-05	0	3.52569e-06	0	0	0	0	0.0172642
			4	-	0.0170117	8.92303e-05	0.0113262	0.00234344	0	1.58985e-05	0.000664773	0	0.000365939	0	0	0	0	0	0	0.0318172
		Product-to-product yield [µmol/C-mol]	3	-	35.4928	0.0970565	11.7091	1.67764	0.013213	0.0182587	0.524682	0.00610874	0.237798	0	0.0101675	0	0	0	0	49.7868
			4	-	49.0587	0.257324	32.6628	6.75807	0	0.0458484	1.91709	0	1.0553	0	0	0	0	0	0	91.7551
	50.6 mL	Specific production rate [µmol/g/h]	1	-	0.0161837	3.02439e-05	0.00310042	0.000282991	0	2.57705e-06	5.28873e-05	0	2.19961e-05	0	0	0	0	0	0	0.0196748
			2	-	0.0138766	1.58875e-05	0.00342388	0.000537454	0	8.02545e-06	0.000201281	0	0.000123029	0	0	0	0	0	0	0.0181861
			3	-	0.0146752	3.63461e-05	0.00505505	0.000446277	0	7.54475e-06	0.00020414	0	8.22519e-05	0	0	0	0	0	0	0.0205068
			4	-	0.0188388	9.8397e-05	0.0125401	0.001505	0	1.40516e-05	0.000500487	0	0.000275614	0	0	0	0	0	0	0.0337724
		Product-to-product yield [µmol/C-mol]	1	-	46.6708	0.087218	8.94107	0.816095	0	0.00743174	0.152518	0	0.0634329	0	0	0	0	0	0	56.7386
			2	-	40.0176	0.0458168	9.87388	1.54992	0	0.023144	0.580458	0	0.354794	0	0	0	0	0	0	52.4456
			3	-	42.3207	0.104816	14.5779	1.28698	0	0.0217577	0.588702	0	0.2372	0	0	0	0	0	0	59.138
			4	-	54.3276	0.283759	36.1634	4.34016	0	0.0405224	1.44331	0	0.794823	0	0	0	0	0	0	97.3936
	75.9 mL	Specific production rate [µmol/g/h]	1	-	0.0142375	2.48948e-05	0.0032767	0.000297775	0	2.5952e-06	4.20543e-05	4.6826e-07	2.3527e-05	0	0	0	0	0	0	0.0179055
			2	-	0.0138399	3.41665e-05	0.00611323	0.00050755	0	5.3258e-06	0.000179679	1.66531e-06	7.42266e-05	0	0	0	0	0	0	0.0207557
			4	-	0.0188025	8.44302e-05	0.0114371	0.00111076	0	7.74177e-06	0.000456685	0	0.000211462	0	0	1.06936e-05	0	0	0	0.0321214
		Product-to-product yield [µmol/C-mol]	1	-	41.0585	0.0717923	9.44941	0.858729	0	0.0074841	0.121277	0.00135038	0.0678476	0	0	0	0	0	0	51.6364
			2	-	39.9118	0.0985301	17.6295	1.46368	0	0.0153587	0.518162	0.00480246	0.214056	0	0	0	0	0	0	59.8558
			4	-	54.223	0.243482	32.9827	3.20323	0	0.0223259	1.317	0	0.60982	0	0	0.0308385	0	0	0	92.6324
1.5 bar	25.3 mL	Specific production rate [µmol/g/h]	1	-	0.0279871	3.85925e-05	0.00292971	0.000304344	0	0	3.54541e-05	0	0	0	0	0	0	0	0	0.0312952
			2	-	0.0166522	4.33766e-05	0.00647525	0.000774197	0	3.48465e-06	0.000241214	1.42723e-06	0.000105252	0	0	0	0	0	0	0.0242965
			3	-	0.0358802	0.000188555	0.0238431	0.00382772	0	2.87619e-05	0.00100838	0	0.000570499	0	0	1.18637e-05	0	0	0	0.0653591
			4	-	0.0115261	3.88986e-05	0.0094521	0.0012491	0	8.63963e-06	0.000339855	0	0.000178632	0	0	0	0	0	0	0.0227933
		Product-to-product yield [µmol/C-mol]	1	-	80.71	0.111294	8.44877	0.877674	0	0	0.102243	0	0	0	0	0	0	0	0	90.25
			2	-	48.0221	0.12509	18.6735	2.23265	0	0.0100491	0.695618	0.00411587	0.303529	0	0	0	0	0	0	70.0667
			3	-	103.472	0.54376	68.7592	11.0385	0	0.0829441	2.90799	0	1.64522	0	0	0.0342128	0	0	0	188.484
			4	-	33.2392	0.112177	27.2582	3.60218	0	0.0249152	0.980082	0	0.515143	0	0	0	0	0	0	65.7318
	50.6 mL	Specific production rate [µmol/g/h]	1	-	0.0123481	2.31115e-05	0.00476628	0.000485385	0	2.56823e-06	0.000110977	0	6.20019e-05	0	0	0	0	0	0	0.0177984
			2	-	0.014162	4.49705e-05	0.00536957	0.000566269	0	7.44062e-06	0.000255965	1.64795e-06	0.000105266	0	0	0	0	0	0	0.0205131
			3	-	0.0174328	8.80095e-05	0.0143483	0.00133292	0	1.07743e-05	0.00045164	0	0	0	0	1.16509e-05	0	0	0	0.0336761
			4	-	0.0139203	7.64391e-05	0.0106377	0.00119035	0	1.11221e-05	0.000422887	0	0.00022004	0	0	1.38853e-05	0	0	0	0.0264927
		Product-to-product yield [µmol/C-mol]	1	-	35.6098	0.0666494	13.7451	1.39976	0	0.00740633	0.320038	0	0.178802	0	0	0	0	0	0	51.3275
			2	-	40.8406	0.129687	15.4849	1.63302	0	0.0214574	0.738156	0.00475241	0.30357	0	0	0	0	0	0	59.1561
			3	-	50.273	0.253804	41.378	3.84392	0	0.0310712	1.30245	0	0	0	0	0.0335992	0	0	0	97.1159
			4	-	40.1437	0.220437	30.6771	3.43277	0	0.0320743	1.21953	0	0.634558	0	0	0.0400426	0	0	0	76.4002
	75.9 mL	Specific production rate [µmol/g/h]	1	-	0.0119455	2.66955e-05	0.00431021	0.000387745	0	4.21178e-06	0.000130787	1.05559e-06	5.54699e-05	0	0	0	0	0	0	0.0168617
			2	-	0.0135797	4.20683e-05	0.00621641	0.000751555	0	5.58933e-06	0.000188407	9.46904e-07	0.00010394	0	0	0	0	0	0	0.0208886
			3	-	0.0207084	9.58964e-05	0.0136356	0.00144823	0	1.04289e-05	0.000460494	0	0.000201391	0	0	1.07947e-05	0	0	0	0.0365713
			4	yes	0.00973115	0	0.00493638	0.000651118	1.0691e-05	4.90809e-06	0.000309518	0	0.000150618	0	0	0	0	0	0	0.0157944
		Product-to-product yield [µmol/C-mol]	1	-	34.4487	0.0769852	12.4299	1.11819	0	0.012146	0.377166	0.00304415	0.159965	0	0	0	0	0	0	48.6261
			2	-	39.1615	0.121317	17.927	2.16735	0	0.0161186	0.543332	0.0027307	0.299745	0	0	0	0	0	0	60.2391
			3	-	59.7195	0.276548	39.3228	4.17645	0	0.0300751	1.32798	0	0.580775	0	0	0.0311301	0	0	0	105.465
			4	yes	28.0629	0	14.2356	1.87771	0.0308311	0.0141541	0.892594	0	0.434355	0	0	0	0	0	0	45.5482
2.0 bar	25.3 mL	Specific production rate [µmol/g/h]	1	-	0.0222985	4.89425e-05	0.00529956	0.000456035	0	8.70568e-07	6.39376e-05	0	2.22528e-05	0	0	0	0	0	0	0.0281901
			2	-	0.0134604	4.95228e-05	0.00776317	0.00104273	0	5.686e-06	0.000249175	0	0.000100642	0	0	0	0	0	0	0.0226713
			3	-	0.0180055	9.1348e-05	0.0108921	0.00161518	0	1.01495e-05	0.000350621	0	0.000158391	0	0	0	0	0	0	0.0311232
			4	yes	0.010076	0	0.00305336	0.000488248	0	3.85537e-06	0.00011908	9.33821e-07	6.24578e-05	0	3.90129e-06	3.56318e-06	0	0	0	0.0138114
		Product-to-product yield [µmol/C-mol]	1	-	64.305	0.141141	15.283	1.31512	0	0.00251057	0.184385	0	0.0641731	0	0	0	0	0	0	81.2954
			2	-	38.8174	0.142815	22.3876	3.00705	0	0.0163974	0.718576	0	0.290235	0	0	0	0	0	0	65.3801
			3	-	51.9246	0.263432	31.4108	4.6579	0	0.0292693	1.01113	0	0.456772	0	0	0	0	0	0	89.7539
			4	yes	29.0575	0	8.80536	1.40802	0	0.0111182	0.343406	0.00269297	0.180117	0	0.0112506	0.0102756	0	0	0	39.8297
	50.6 mL	Specific production rate [µmol/g/h]	1	-	0.0197986	4.61487e-05	0.00493115	0.0004786	0	6.37556e-06	0.000176709	0	8.37975e-05	0	0	0	0	0	0	0.0255214
			2	-	0.0118869	3.968e-05	0.00692571	0.000857711	0	9.45009e-06	0.000344764	3.12097e-06	0.0001557	0	0	0	0	0	0	0.020223
			3	-	0.0167341	8.42229e-05	0.0121651	0.00124791	0	6.44888e-06	0.00034615	0	0.000147645	0	0	0	0	0	0	0.0307315
			4	yes	0.0124332	4.0633e-05	0.00364759	0.00029103	0	3.15546e-06	0.000119609	6.42936e-07	5.74136e-05	0	0	0	0	0	0	0.0165933
		Product-to-product yield [µmol/C-mol]	1	-	57.0956	0.133085	14.2206	1.3802	0	0.018386	0.509597	0	0.241657	0	0	0	0	0	0	73.5991
			2	-	34.2796	0.11443	19.9725	2.47349	0	0.0272524	0.994238	0.00900034	0.449011	0	0	0	0	0	0	58.3195
			3	-	48.2581	0.242884	35.0819	3.59875	0	0.0185974	0.998234	0	0.425783	0	0	0	0	0	0	88.6242
			4	yes	35.8552	0.117178	10.519	0.83928	0	0.0090998	0.344932	0.00185411	0.165571	0	0	0	0	0	0	47.8522
	75.9 mL	Specific production rate [µmol/g/h]	1	-	0.0123346	1.93328e-05	0.00460684	0.000518516	0	7.83799e-06	0.000215996	0	9.78491e-05	0	0	4.45242e-05	0	0	0	0.0178455
			2	-	0.0146281	4.45101e-05	0.00754856	0.000647915	0	7.52136e-06	0.000347444	0	0.000152386	0	0	0	0	0	0	0.0233764
			3	-	0.0173486	8.163e-05	0.0119358	0.001368	0	9.90741e-06	0.000534228	0	0.000278111	0	0	1.08322e-05	0	0	0	0.0315671
			4	yes	0.0365324	0	0.0152652	0.00163657	3.10519e-05	1.7988e-05	0.000810776	0	0.000399232	0	1.76988e-05	0	0	0	0	0.0547109
		Product-to-product yield [µmol/C-mol]	1	-	35.5708	0.0557523	13.2853	1.49531	0	0.0226034	0.622896	0	0.28218	0	0	0.1284	0	0	0	51.4633
			2	-	42.1847	0.128359	21.7687	1.86847	0	0.0216903	1.00197	0	0.439454	0	0	0	0	0	0	67.4134
			3	-	50.0303	0.235407	34.4207	3.94507	0	0.0285712	1.54062	0	0.802023	0	0	0.0312381	0	0	0	91.0339
			4	yes	105.353	0	44.022	4.71957	0.0895482	0.0518741	2.33814	0	1.15132	0	0.0510401	0	0	0	0	157.776

## Sheet: Table S5
Table S5: Specific production rate [µmol g-1 h-1] and Product-to-product yield [µmol C-mol-1] of the single replicates of each experiment (117 mL flasks, V/V = const., t = 80.25 h; end-point measurement).
117 mL, V/V = const., t = 80.25 h			Replicate	Cholestane	Archaeol	GTGT-0a	GDGT-0a	GDGT-0b	GDGT-0c	GMGT-0a	GMGT-0a'	GMGT-0b	GMGT-0b'	GMGT-0c	GMGT-0c'	GDD-0a	GDD-0b	GMD-0a'	GMD-0b'	sum
1.1 bar	25.3 mL	Specific production rate [µmol/g/h]	1	-	0.0125873	0	0.00532045	0.00114202	1.20726e-05	7.54453e-06	0.000226841	0	0.00020073	0	1.6562e-05	0	0	0	0	0.0195135
			3	-	0.0107199	3.46704e-05	0.0108693	0.00228401	2.82645e-05	1.56135e-05	0.000697757	0	0.000664966	0	4.04336e-05	1.10469e-05	0	0	1.32912e-05	0.0253793
			4	-	0.0248612	0	0.00627086	0.000719041	2.76901e-05	0	0.000136238	0	8.61398e-05	0	0	0	0	0	4.93356e-05	0.0321505
		Product-to-product yield [µmol/C-mol]	1	-	31.2838	0	13.2231	2.83831	0.0300045	0.0187507	0.563778	0	0.498883	0	0.0411622	0	0	0	0	48.4978
			3	-	26.6427	0.0861677	27.014	5.67656	0.0702471	0.0388049	1.73417	0	1.65267	0	0.100491	0.0274552	0	0	0.0330331	63.0762
			4	-	61.7887	0	15.5852	1.78706	0.0688194	0	0.338599	0	0.214087	0	0	0	0	0	0.122616	79.9051
	50.6 mL	Specific production rate [µmol/g/h]	1	-	0.0136018	1.92805e-05	0.0081793	0.00160097	2.25691e-05	1.43139e-05	0.000728978	5.60767e-06	0.000484546	0	2.16675e-05	0	0	0	0	0.024679
			2	-	0.0187356	2.48557e-05	0.0143658	0.00286609	3.05198e-05	1.24947e-05	0.000901301	0	0.000725874	0	3.15339e-05	1.17366e-05	0	0	0	0.0377058
			3	-	0.0158511	2.34463e-05	0.00861184	0.00184786	2.15909e-05	1.8377e-05	0.000844139	0	0.000604179	0	3.12059e-05	0	0	0	0	0.0278538
			4	-	0.0176797	6.72574e-05	0.0311716	0.00747318	7.90856e-05	5.20472e-05	0.00236899	0	0.00202284	0	0.000120292	3.55228e-05	2.02017e-05	0	2.74862e-05	0.0611182
		Product-to-product yield [µmol/C-mol]	1	-	33.8052	0.0479187	20.3284	3.97895	0.0560921	0.0355749	1.81176	0.013937	1.20426	0	0.0538511	0	0	0	0	61.3359
			2	-	46.5643	0.0617749	35.704	7.12322	0.0758521	0.0310535	2.24004	0	1.80404	0	0.0783725	0.0291695	0	0	0	93.7118
			3	-	39.3955	0.058272	21.4034	4.59258	0.0536607	0.0456732	2.09797	0	1.50159	0	0.0775574	0	0	0	0	69.2262
			4	-	43.9402	0.167158	77.472	18.5734	0.196555	0.129355	5.88775	0	5.02746	0	0.298967	0.0882864	0.0502081	0	0.0683127	151.9
	75.9 mL	Specific production rate [µmol/g/h]	3	-	0.0323433	5.11621e-05	0.0247965	0.0031716	5.0294e-05	3.84173e-05	0.00147993	0	0.000824729	0	4.1318e-05	0	0	0	0	0.0627972
		Product-to-product yield [µmol/C-mol]	3	-	80.3841	0.127155	61.6278	7.88252	0.124998	0.0954801	3.67814	0	2.04974	0	0.102689	0	0	0	0	156.073
1.5 bar	25.3 mL	Specific production rate [µmol/g/h]	1	-	0.0264378	3.29317e-05	0.010592	0.0023125	4.06702e-05	1.17559e-05	0.000748186	0	0.000822765	0	4.95417e-05	1.39356e-05	0	0	0	0.0410621
			2	-	0.0458757	0.000101956	0.0163452	0.0012656	2.64464e-05	1.68084e-05	0.00100109	6.2846e-06	0.000379885	0	1.10962e-05	2.29405e-05	0	0	0	0.065053
			3	-	0.0280803	7.71006e-05	0.0267843	0.00397044	6.31922e-05	2.99066e-05	0.00132377	0	0.000949812	0	4.75283e-05	3.02751e-05	0	0	0	0.0613566
			4	-	0.0164746	0	0.00763589	0.00233147	0	1.16703e-05	0.000489669	0	0.000691627	0	6.30676e-05	0	1.1911e-05	0	2.55068e-05	0.0277354
		Product-to-product yield [µmol/C-mol]	1	-	65.7071	0.0818466	26.3248	5.74736	0.101079	0.0292173	1.8595	0	2.04485	0	0.123128	0.0346347	0	0	0	102.054
			2	-	114.017	0.253395	40.6234	3.14545	0.0657284	0.0417747	2.48805	0.0156194	0.944144	0	0.0275778	0.057015	0	0	0	161.679
			3	-	69.7892	0.191621	66.568	9.86789	0.157054	0.0743282	3.29001	0	2.36061	0	0.118124	0.075244	0	0	0	152.492
			4	-	40.945	0	18.9778	5.79451	0	0.0290046	1.217	0	1.71893	0	0.156744	0	0.0296028	0	0.0633931	68.932
	50.6 mL	Specific production rate [µmol/g/h]	1	-	0.0219737	0.000146769	0.0252551	0.004782	7.02525e-05	3.84334e-05	0.00181789	0	0.00136394	0	7.45672e-05	5.31912e-05	1.64241e-05	0	1.89137e-05	0.0556112
			2	-	0.0223855	2.39544e-05	0.0111696	0.00214046	3.52514e-05	1.64159e-05	0.000927968	0	0.000809666	0	4.77364e-05	2.57941e-05	9.78897e-06	0	0	0.0375921
			3	-	0.0233183	4.73381e-05	0.0186244	0.00347833	4.97971e-05	3.58435e-05	0.0015453	0	0.00115147	0	5.69978e-05	0	0	0	0	0.0483078
			4	-	0.0174666	2.03802e-05	0.0130985	0.0026633	3.92054e-05	1.68165e-05	0.000807645	0	0.00083881	0	4.39844e-05	1.87417e-05	0	0	0	0.035014
		Product-to-product yield [µmol/C-mol]	1	-	54.6123	0.364771	62.7675	11.8849	0.174602	0.0955201	4.51808	0	3.38985	0	0.185325	0.132198	0.0408196	0	0.0470071	138.213
			2	-	55.6356	0.059535	27.7603	5.31977	0.0876117	0.0407991	2.30632	0	2.0123	0	0.118641	0.0641071	0.0243289	0	0	93.4293
			3	-	57.9539	0.117651	46.2881	8.64485	0.123763	0.0890834	3.84061	0	2.86179	0	0.141659	0	0	0	0	120.061
			4	-	43.4105	0.0506518	32.5542	6.61921	0.097439	0.0417949	2.00727	0	2.08473	0	0.109316	0.0465795	0	0	0	87.0217
	75.9 mL	Specific production rate [µmol/g/h]	1	-	0.038649	0	0.0115118	0.00151048	2.6535e-05	0	0.000197801	0	0.00011752	0	0	0	0	0	6.26837e-05	0.0520758
			3	-	0.0272291	6.00612e-05	0.0246166	0.00387692	4.11991e-05	2.97286e-05	0.00150444	0	0.000895571	0	3.98967e-05	3.42424e-05	0	1.58723e-05	0.000609266	0.0589529
			4	-	0.0237707	0	0.0124554	0.00170198	2.88218e-05	0	0.000454442	0	0.000292875	0	0	0	0	0	8.53271e-05	0.0387895
		Product-to-product yield [µmol/C-mol]	1	-	96.0559	0	28.6107	3.75406	0.0659486	0	0.491603	0	0.292078	0	0	0	0	0	0.155791	129.426
			3	-	67.6737	0.149273	61.1807	9.63548	0.102394	0.0738856	3.73904	0	2.2258	0	0.0991569	0.0851041	0	0.0394482	1.51423	146.518
			4	-	59.0782	0	30.9559	4.23	0.0716321	0	1.12944	0	0.727895	0	0	0	0	0	0.212067	96.4052
2.0 bar	25.3 mL	Specific production rate [µmol/g/h]	1	-	0.0223087	2.30324e-05	0.006623	0.0019758	2.37623e-05	1.4805e-05	0.000537685	0	0.00054809	0	3.91168e-05	0	0	0	5.05577e-05	0.0321445
			2	-	0.0182398	2.70299e-05	0.00618885	0.00183507	3.0861e-05	9.34153e-06	0.000431777	0	0.000557997	0	4.22526e-05	1.0866e-05	0	0	2.93368e-05	0.0274032
			3	-	0.019804	2.11475e-05	0.00724798	0.00192011	3.39256e-05	1.3636e-05	0.000550849	7.1899e-06	0.000492392	0	4.27109e-05	0	0	0	0	0.0301339
			4	-	0.0183795	2.8103e-05	0.00838782	0.00168386	1.31033e-05	1.17026e-05	0.000645294	0	0.000641344	0	2.10249e-05	0	0	0	0	0.0298117
		Product-to-product yield [µmol/C-mol]	1	-	55.4447	0.0572433	16.4604	4.91053	0.0590575	0.0367954	1.33633	0	1.36219	0	0.0972186	0	0	0	0.125653	79.8902
			2	-	45.3321	0.0671786	15.3814	4.56078	0.0767003	0.0232169	1.07311	0	1.38681	0	0.105012	0.0270057	0	0	0.072912	68.1062
			3	-	49.2197	0.0525587	18.0137	4.77214	0.0843167	0.0338901	1.36905	0.0178694	1.22376	0	0.106151	0	0	0	0	74.8932
			4	-	45.6793	0.0698455	20.8466	4.18497	0.0325663	0.0290849	1.60378	0	1.59396	0	0.052254	0	0	0	0	74.0924
	50.6 mL	Specific production rate [µmol/g/h]	1	-	0.0123215	0	0.00756074	0.00193196	4.08942e-05	7.95981e-06	0.000390236	0	0.000531699	0	3.40405e-05	0	0	0	0	0.022819
			2	-	0.012994	2.89608e-05	0.00696828	0.00226521	4.6889e-05	2.14123e-05	0.0005805	0	0.000757318	0	3.3899e-05	9.05834e-06	0	0	3.09435e-05	0.0237364
			3	-	0.0151123	1.8013e-05	0.00555749	0.00100112	1.42318e-05	9.99049e-06	0.000373185	0	0.000340048	0	1.92553e-05	5.12767e-06	9.17724e-06	0	2.48266e-05	0.0224848
			4	-	0.0211077	5.55026e-05	0.00962209	0.00198096	2.12101e-05	1.96248e-05	0.000751485	0	0.000812973	0	3.44227e-05	1.49926e-05	6.04079e-06	0	0	0.034427
		Product-to-product yield [µmol/C-mol]	1	-	30.6231	0	18.791	4.80159	0.101636	0.0197829	0.969871	0	1.32145	0	0.0846022	0	0	0	0	56.713
			2	-	32.2945	0.0719775	17.3186	5.62982	0.116535	0.0532169	1.44274	0	1.88219	0	0.0842505	0.0225131	0	0	0.0769053	58.9932
			3	-	37.5593	0.0447685	13.8123	2.48814	0.0353709	0.0248298	0.927493	0	0.845136	0	0.047856	0.012744	0.0228086	0	0.0617025	55.8824
			4	-	52.4598	0.137943	23.9142	4.92336	0.0527144	0.0487744	1.8677	0	2.02052	0	0.0855522	0.0372619	0.0150134	0	0	85.5628
	75.9 mL	Specific production rate [µmol/g/h]	1	-	0.0192834	2.03911e-05	0.0077243	0.00094927	1.69755e-05	6.75145e-06	0.00039056	0	0.000222295	0	1.09575e-05	9.01046e-06	0	0	2.07047e-05	0.0286546
			2	-	0.025799	4.96401e-05	0.00982234	0.00173967	3.16997e-05	1.57204e-05	0.000593988	0	0.000392069	0	1.90695e-05	1.49083e-05	0	0	1.61574e-05	0.0384943
			3	-	0.0248177	5.54829e-05	0.0159489	0.00243303	3.89596e-05	2.25692e-05	0.00100704	0	0.000644951	0	3.1023e-05	1.49615e-05	0	0	0	0.0450146
			4	-	0.0307959	1.58371e-05	0.00970447	0.0015936	2.97258e-05	1.1612e-05	0.000794045	0	0.000397232	0	1.66758e-05	0	0	0	0	0.0433591
		Product-to-product yield [µmol/C-mol]	1	-	47.9258	0.0506789	19.1975	2.35926	0.04219	0.0167797	0.970676	0	0.552479	0	0.027233	0.0223941	0	0	0.0514582	71.2165
			2	-	64.1194	0.123373	24.4119	4.32367	0.0787846	0.0390706	1.47626	0	0.974425	0	0.0473942	0.0370523	0	0	0.0401567	95.6715
			3	-	61.6806	0.137894	39.6384	6.04692	0.096828	0.0560923	2.50283	0	1.60292	0	0.0771027	0.0371845	0	0	0	111.877
			4	-	76.5384	0.0393607	24.1189	3.96063	0.0738787	0.0288599	1.97347	0	0.987258	0	0.0414451	0	0	0	0	107.762

## Sheet: Table S6
Table S6: Specific production rate [µmol g-1 h-1] and Product-to-product yield [µmol C-mol-1] of the single replicates of each experiment (117 mL flasks, n/n = const., t = 102.65 h; end-point measurement).
117 mL, n/n = const., t = 102.65 h			Replicate	Cholestane	Archaeol	GTGT-0a	GDGT-0a	GDGT-0b	GDGT-0c	GMGT-0a	GMGT-0a'	GMGT-0b	GMGT-0b'	GMGT-0c	GMGT-0c'	GDD-0a	GDD-0b	GMD-0a'	GMD-0b'	sum
1.1 bar	7.64 mL	Specific production rate [µmol/g/h]	1	-	0.0228631	8.14894e-05	0.00339505	0.000435266	9.42784e-06	4.94319e-06	0.000209475	0	0.000114294	2.90243e-07	6.97937e-06	0	5.88987e-06	0	2.14182e-05	0.0271477
			2	-	0.0281166	0.000325739	0.00961741	0.00112579	2.11537e-05	1.59024e-05	0.000659993	4.429e-06	0.000269269	0	1.62772e-05	1.35252e-05	1.35661e-05	0	5.14702e-05	0.0402511
			3	-	0.0259213	0.000102027	0.00431411	0.000529833	6.17095e-06	8.01778e-06	0.000261494	0	0.000148518	0	9.1633e-06	7.27675e-06	0	0	1.37217e-05	0.0313216
		Product-to-product yield [µmol/C-mol]	1	-	72.6835	0.259061	10.7931	1.38374	0.0299718	0.0157148	0.665934	0	0.36335	0.000922704	0.0221879	0	0.0187243	0	0.06809	86.3043
			2	-	89.3846	1.03555	30.5744	3.57895	0.0672492	0.0505548	2.09816	0.0140801	0.856025	0	0.0517463	0.0429975	0.0431276	0	0.163627	127.961
			3	-	82.4056	0.324351	13.7149	1.68438	0.0196179	0.0254891	0.831309	0	0.472148	0	0.0291308	0.0231333	0	0	0.0436221	99.5737
	37.8 mL	Specific production rate [µmol/g/h]	1	-	0.00591385	1.17543e-05	0.00931419	0.00298631	4.08017e-05	2.21791e-05	0.000784327	0	0.00103234	0	9.76691e-05	1.05733e-05	0	0	0	0.020214
			2	-	0.00727112	0	0.0150534	0.00416768	6.62135e-05	2.61319e-05	0.00124983	0	0.00110147	0	0.000149422	2.05731e-05	0	0	0	0.0291058
			3	-	0.00715124	1.55346e-05	0.011277	0.00275045	3.46284e-05	1.72611e-05	0.00145352	0	0.00104944	0	0.000100638	1.38419e-05	0	0	0	0.0238635
			4	-	0.00671302	2.20638e-05	0.0141644	0.00289708	4.03541e-05	1.78766e-05	0.00111833	0	0.00131982	0	8.16605e-05	0	0	0	0	0.0263746
		Product-to-product yield [µmol/C-mol]	1	-	18.8006	0.0373679	29.6105	9.49369	0.129712	0.0705088	2.49343	0	3.28189	0	0.310497	0.0336132	0	0	0	64.2617
			2	-	23.1154	0	47.8558	13.2493	0.210498	0.0830753	3.9733	0	3.50165	0	0.475025	0.0654033	0	0	0	92.5295
			3	-	22.7343	0.0493857	35.8503	8.74388	0.110086	0.0548743	4.62085	0	3.33624	0	0.319935	0.0440043	0	0	0	75.8639
			4	-	21.3412	0.0701423	45.0297	9.21002	0.128289	0.0568309	3.55524	0	4.19579	0	0.259604	0	0	0	0	83.8468
	67.8 mL	Specific production rate [µmol/g/h]	1	-	0.00727903	1.6481e-05	0.00932534	0.00316124	3.6817e-05	2.61705e-05	0.00130543	0	0.00124441	0	6.4278e-05	0	0	0	0	0.0224592
			2	-	0.00718649	1.47438e-05	0.0127136	0.00307475	4.06731e-05	2.7858e-05	0.000840303	0	0.00107307	0	8.0032e-05	1.86292e-05	5.72498e-06	0	0	0.0250758
			3	-	0.00466058	0	0.00105745	0.000233483	4.85225e-06	2.0114e-06	6.41178e-05	0	5.00414e-05	0	4.46238e-06	0	7.02679e-06	0	1.58759e-05	0.0060999
			4	-	0.00520792	0	0.0152262	0.00427803	5.67767e-05	3.082e-05	0.00129398	0	0.00123255	0	0.000113637	1.7654e-05	1.16945e-05	0	1.07214e-05	0.02748
		Product-to-product yield [µmol/C-mol]	1	-	23.1406	0.0523943	29.6459	10.0498	0.117044	0.0831978	4.15005	0	3.95606	0	0.204344	0	0	0	0	71.3994
			2	-	22.8464	0.0468716	40.4173	9.77486	0.129303	0.0885624	2.67138	0	3.41138	0	0.254427	0.0592234	0.0182001	0	0	79.7179
			3	-	14.8163	0	3.36172	0.74226	0.0154256	0.00639437	0.203835	0	0.159085	0	0.0141862	0	0.0223386	0	0.0504707	19.392
			4	-	16.5563	0	48.4052	13.6002	0.180497	0.0979791	4.11365	0	3.91835	0	0.361261	0.0561234	0.0371776	0	0.0340842	87.3608
1.5 bar	25.3 mL	Specific production rate [µmol/g/h]	1	-	0.00858815	2.77953e-05	0.0101301	0.00271971	3.88326e-05	2.1083e-05	0.00096973	0	0.00104579	0	0.000124733	5.98604e-06	4.63356e-06	0	9.19092e-06	0.0236857
			2	-	0.00877783	3.35589e-05	0.0154851	0.00460843	4.38045e-05	3.3257e-05	0.00137133	0	0.001415	0	0.000145522	0	0	0	0	0.0319138
			3	-	0.00920819	3.84808e-05	0.0118202	0.00339156	4.62022e-05	1.44738e-05	0.000875857	0	0.000831988	0	8.4778e-05	0	0	0	0	0.0263118
			4	-	0.00673127	0	0.00384389	0.00126137	1.59639e-05	6.04469e-06	0.000339594	0	0.000391928	0	4.04429e-05	4.28769e-06	0	0	0	0.0126348
		Product-to-product yield [µmol/C-mol]	1	-	27.3023	0.0883633	32.2043	8.64616	0.123451	0.0670244	3.08284	0	3.32463	0	0.396536	0.01903	0.0147304	0	0.0292186	75.2986
			2	-	27.9054	0.106686	49.2281	14.6505	0.139258	0.105726	4.35954	0	4.49838	0	0.462625	0	0	0	0	101.456
			3	-	29.2735	0.122333	37.5773	10.782	0.14688	0.0460133	2.78441	0	2.64495	0	0.269515	0	0	0	0	83.6469
			4	-	21.3992	0	12.22	4.00997	0.0507502	0.0192165	1.07959	0	1.24597	0	0.128571	0.0136309	0	0	0	40.1669
	50.6 mL	Specific production rate [µmol/g/h]	1	-	0.0105249	1.83466e-05	0.00929117	0.00272304	3.83575e-05	1.54606e-05	0.000861537	0	0.000784449	0	8.7769e-05	0	0	0	0	0.024345
			2	-	0.00735819	1.12967e-05	0.00638521	0.00192757	2.06226e-05	1.43962e-05	0.000560215	0	0.000558701	0	6.17284e-05	0	0	0	0	0.0168979
			3	-	0.00607819	5.3048e-06	0.00567964	0.0016231	3.0496e-05	1.17822e-05	0.000515386	0	0.000660809	0	4.66413e-05	0	0	0	0	0.0146513
			4	-	0.00627834	7.93857e-06	0.00627634	0.00165777	2.65872e-05	0	0.000480801	0	0.000511789	0	5.00944e-05	0	0	0	0	0.0152897
		Product-to-product yield [µmol/C-mol]	1	-	33.4593	0.058325	29.5373	8.65672	0.121941	0.0491503	2.73889	0	2.49382	0	0.279024	0	0	0	0	77.3945
			2	-	23.3922	0.0359132	20.299	6.12787	0.0655608	0.0457665	1.78096	0	1.77615	0	0.196239	0	0	0	0	53.7197
			3	-	19.323	0.0168643	18.056	5.15994	0.0969489	0.0374564	1.63845	0	2.10076	0	0.148276	0	0	0	0	46.5777
			4	-	19.9593	0.0252373	19.9529	5.27016	0.0845227	0	1.5285	0	1.62701	0	0.159254	0	0	0	0	48.6069
	75.9 mL	Specific production rate [µmol/g/h]	1	-	0.00765256	1.44854e-05	0.0083904	0.00231503	3.53782e-05	1.31123e-05	0.000640926	0	0.000514847	0	4.0352e-05	0	0	0	0	0.0196171
			2	-	0.0120119	4.07784e-05	0.00292889	0.000354716	1.07434e-05	4.08574e-06	0.00016702	0	9.69389e-05	0	0	6.71938e-05	9.87684e-06	0	3.36332e-05	0.0157258
			3	-	0.00594599	4.58353e-06	0.00678741	0.00197132	2.27722e-05	1.25068e-05	0.000502869	0	0.000390126	0	3.65659e-05	0	0	0	0	0.0156741
			4	-	0.00795259	6.88132e-06	0.00441321	0.00101945	1.16183e-05	1.12891e-05	0.000346586	0	0.000342949	0	1.98377e-05	0	0	0	0	0.0141244
		Product-to-product yield [µmol/C-mol]	1	-	24.328	0.0460501	26.6737	7.35964	0.11247	0.0416851	2.03755	0	1.63673	0	0.128282	0	0	0	0	62.3641
			2	-	38.1867	0.129637	9.31116	1.12767	0.034154	0.0129889	0.530969	0	0.308176	0	0	0.213614	0.0313992	0	0.106922	49.9934
			3	-	18.9027	0.0145714	21.5777	6.26697	0.0723944	0.0397599	1.59866	0	1.24024	0	0.116246	0	0	0	0	49.8292
			4	-	25.2819	0.0218762	14.0299	3.24089	0.0369354	0.0358888	1.10182	0	1.09026	0	0.0630654	0	0	0	0	44.9025
2.0 bar	40.75 mL	Specific production rate [µmol/g/h]	1	-	0.0112735	2.32482e-05	0.00581974	0.00174163	5.07222e-05	1.25442e-05	0.000518252	0	0.000704243	0	5.77435e-05	0	0	0	0	0.0202016
			2	-	0.0117381	0	0.00622405	0.00152594	2.71912e-05	1.20958e-05	0.000529993	0	0.00058607	0	5.1113e-05	0	0	0	2.45795e-05	0.0207191
			3	-	0.00818639	1.09069e-05	0.00342026	0.00123329	2.08344e-05	9.71974e-06	0.000324858	0	0.000437443	0	3.64176e-05	0	0	0	0	0.0136801
			4	-	0.010604	1.9429e-05	0.00607264	0.00132231	1.6745e-05	1.27738e-05	0.000479221	0	0.000441783	0	2.45324e-05	1.02666e-05	0	0	3.99735e-05	0.0190437
		Product-to-product yield [µmol/C-mol]	1	-	35.8393	0.0739075	18.5014	5.53675	0.16125	0.0398789	1.64756	0	2.23884	0	0.183571	0	0	0	0	64.2224
			2	-	37.3162	0	19.7867	4.85106	0.0864429	0.0384533	1.68489	0	1.86316	0	0.162492	0	0	0	0.07814	65.8675
			3	-	26.0251	0.0346739	10.8733	3.92071	0.0662341	0.0308997	1.03275	0	1.39066	0	0.115774	0	0	0	0	43.4901
			4	-	33.7109	0.061766	19.3053	4.20371	0.0532336	0.0406089	1.52348	0	1.40446	0	0.0779902	0.0326381	0	0	0.127079	60.5412
	61.8 mL	Specific production rate [µmol/g/h]	1	-	0.0173917	0	0.00809256	0.00214611	3.09512e-05	1.32375e-05	0.00051858	0	0.000479299	0	3.18688e-05	0	0	0	3.23799e-05	0.0287367
			3	-	0.0160874	4.19267e-05	0.00993939	0.00249768	5.41108e-05	1.71353e-05	0.000595028	0	0.000554531	0	4.2971e-05	0	0	0	6.25649e-05	0.0298927
			4	-	0.0118098	0	0.00722415	0.00218501	3.00716e-05	1.00182e-05	0.000426675	0	0.000439241	0	3.64537e-05	0	0	0	4.85819e-05	0.02221
		Product-to-product yield [µmol/C-mol]	1	-	55.2894	0	25.7268	6.82264	0.0983961	0.0420829	1.6486	0	1.52373	0	0.101313	0	0	0	0.102938	91.3559
			3	-	51.1429	0.133288	31.598	7.94029	0.172022	0.0544742	1.89164	0	1.76289	0	0.136608	0	0	0	0.198898	95.0311
			4	-	37.5441	0	22.9661	6.94631	0.0955996	0.0318485	1.35643	0	1.39638	0	0.115889	0	0	0	0.154445	70.607
	82.9 mL	Specific production rate [µmol/g/h]	2	-	0.00776005	0	0.00376568	0.000810114	0	3.1956e-06	0.000144798	0	0.000134581	0	1.2793e-05	0	0	0	4.79935e-05	0.0126792
			3	-	0.0113685	1.84437e-05	0.00767156	0.00168755	1.67607e-05	1.16763e-05	0.000469226	0	0.000324411	0	1.93948e-05	4.77355e-06	0	0	4.91516e-05	0.0216415
			4	-	0.00854577	0	0.00508648	0.00138261	4.71244e-05	1.63772e-05	0.000518389	0	0.000395953	1.24581e-06	3.56152e-05	1.61705e-05	9.19956e-06	0	2.16257e-05	0.0160766
		Product-to-product yield [µmol/C-mol]	2	-	24.6697	0	11.9714	2.57541	0	0.010159	0.460322	0	0.427841	0	0.0406698	0	0	0	0.152575	40.3081
			3	-	36.1413	0.058634	24.3884	5.36484	0.0532835	0.0371199	1.4917	0	1.03133	0	0.0616574	0.0151754	0	0	0.156256	68.7997
			4	-	27.1676	0	16.1703	4.39541	0.149812	0.0520644	1.648	0	1.25876	0.00396051	0.113223	0.0514073	0.029246	0	0.0687498	51.1085

## Sheet: Table S7
Table S7: Specific production rate [µmol g-1 h-1] and Product-to-product yield [µmol C-mol-1] of the single replicates of each experiment (117 mL flasks, n/n = const., t = 82.82 h; end-point measurement).
117 mL, n/n = const., t = 82.82 h			Replicate	Cholestane	Archaeol	GTGT-0a	GDGT-0a	GDGT-0b	GDGT-0c	GMGT-0a	GMGT-0a'	GMGT-0b	GMGT-0b'	GMGT-0c	GMGT-0c'	GDD-0a	GDD-0b	GMD-0a'	GMD-0b'	sum
1.1 bar	7.64 mL	Specific production rate [µmol/g/h]	1	-	0.0109996	2.86429e-05	0.0145504	0.00261437	4.03753e-05	2.53568e-05	0.00134658	0	0.00108403	0	8.33357e-05	2.1392e-05	0	0	0	0.0307941
			2	-	0.00912533	2.09532e-05	0.0101488	0.00356853	4.90137e-05	2.98841e-05	0.00108871	0	0.00100581	0	9.77274e-05	1.50921e-05	0	0	0	0.0251498
			3	-	0.00850749	1.42571e-05	0.0163647	0.00227155	3.23357e-05	0	0.0012265	0	0.00139665	0	0.000112247	1.64929e-05	0	0	0	0.0299423
			4	-	0.00980164	2.11633e-05	0.010692	0.00190542	2.52701e-05	0	0.000758228	0	0.000788899	0	9.49199e-05	1.36306e-05	0	0	0	0.0241012
		Product-to-product yield [µmol/C-mol]	1	-	28.2132	0.0734673	37.3209	6.7057	0.10356	0.0650384	3.4539	0	2.78046	0	0.213751	0.0548691	0	0	0	78.9849
			2	-	23.4059	0.0537437	26.031	9.15304	0.125717	0.0766507	2.79247	0	2.57984	0	0.250664	0.0387102	0	0	0	64.5077
			3	-	21.8212	0.0365686	41.9745	5.82638	0.0829389	0	3.14589	0	3.58231	0	0.287905	0.0423033	0	0	0	76.8
			4	-	25.1406	0.0542824	27.4244	4.88727	0.0648162	0	1.94481	0	2.02347	0	0.243463	0.0349615	0	0	0	61.8181
	37.8 mL	Specific production rate [µmol/g/h]	1	-	0.0057583	0	0.00772917	0.00218889	3.12637e-05	1.55707e-05	0.000618213	0	0.000911	0	7.85128e-05	1.59838e-05	0	0	0	0.0173469
			2	-	0.00652374	0	0.0119404	0.00348482	5.10581e-05	2.72242e-05	0.000784798	0	0.00113806	9.85139e-05	1.4538e-06	2.13941e-05	0	0	0	0.0240714
		Product-to-product yield [µmol/C-mol]	1	-	14.7697	0	19.8248	5.61436	0.0801892	0.0399378	1.58568	0	2.33666	0	0.20138	0.0409975	0	0	0	44.4937
			2	-	16.733	0	30.6263	8.93833	0.130961	0.0698283	2.01296	0	2.91905	0.252682	0.00372891	0.0548744	0	0	0	61.7417
	67.8 mL	Specific production rate [µmol/g/h]	1	-	0.0243022	5.25616e-05	0.0198188	0.00275563	5.64023e-05	1.7197e-05	0.000788931	0	0.00060891	0	4.5116e-05	2.38923e-05	0	0	0	0.0484696
			2	-	0.0213384	6.27906e-05	0.0242496	0.0037389	7.01102e-05	1.69179e-05	0.0010131	0	0.00117738	0	7.39414e-05	4.32377e-05	0	0	0	0.0517844
			3	-	0.012918	3.04785e-05	0.0173377	0.00347545	5.48028e-05	1.22052e-05	0.00100127	0	0.00117207	0	6.86947e-05	2.66779e-05	0	0	0	0.0360974
			4	-	0.0122163	3.55216e-05	0.0115569	0.00264598	4.42717e-05	0	0.000620536	0	0.000570256	0	5.58189e-05	1.76362e-05	0	0	0	0.0277632
		Product-to-product yield [µmol/C-mol]	1	-	62.3335	0.134817	50.8339	7.06801	0.144668	0.0441093	2.02356	0	1.56182	0	0.11572	0.0612821	0	0	0	124.321
			2	-	54.7317	0.161054	62.1986	9.59005	0.179828	0.0433934	2.59854	0	3.01991	0	0.189655	0.110902	0	0	0	132.824
			3	-	33.1338	0.0781754	44.4702	8.9143	0.140566	0.0313057	2.56819	0	3.00628	0	0.176197	0.068427	0	0	0	92.5874
			4	-	31.334	0.0911107	29.6427	6.78676	0.113554	0	1.59163	0	1.46267	0	0.143172	0.0452357	0	0	0	71.2109
1.5 bar	25.3 mL	Specific production rate [µmol/g/h]	1	-	0.00832314	2.47216e-05	0.00792492	0.00289709	4.78981e-05	1.2783e-05	0.00075382	0	0.0011681	0	0.000176202	1.70682e-05	0	0	0	0.0213457
			2	-	0.00786328	1.20302e-05	0.00837446	0.00307662	4.39739e-05	9.52319e-06	0.000610735	0	0.00107212	0	0.000137375	1.04258e-05	0	0	0	0.0212105
			3	-	0.00918625	1.87326e-05	0.00886644	0.0030346	4.95527e-05	1.39748e-05	0.000775905	0	0.00129563	0	0.000118812	1.6199e-05	0	0	0	0.0233761
			4	-	0.00749314	2.02442e-05	0.0115317	0.00499856	9.2914e-05	1.77322e-05	0.00134775	0	0.00157868	0	0.000250428	2.10614e-05	1.04418e-05	0	0	0.0273627
		Product-to-product yield [µmol/C-mol]	1	-	21.3483	0.0634094	20.3269	7.43085	0.122856	0.0327876	1.9335	0	2.9961	0	0.451946	0.0437789	0	0	0	54.7505
			2	-	20.1688	0.0308567	21.48	7.89134	0.11279	0.0244264	1.5665	0	2.74993	0	0.352358	0.0267416	0	0	0	54.4037
			3	-	23.5621	0.0480479	22.7419	7.78357	0.127099	0.0358444	1.99014	0	3.32321	0	0.304744	0.0415493	0	0	0	59.9582
			4	-	19.2194	0.0519251	29.5782	12.821	0.238318	0.0454819	3.45689	0	4.04921	0	0.642332	0.054021	0.0267826	0	0	70.1835
	50.6 mL	Specific production rate [µmol/g/h]	1	-	0.00743802	1.74815e-05	0.0116273	0.00211999	3.72315e-05	0	0.000622718	0	0.000680045	0	7.63123e-05	0	0	0	0	0.0226191
			2	-	0.00800165	2.09288e-05	0.021149	0.00444043	8.77005e-05	2.56028e-05	0.0016735	0	0.00190253	0	0.00025107	2.65775e-05	2.32933e-05	0	0	0.0376023
			4	-	0.0135128	3.7194e-05	0.0119557	0.00356837	4.35282e-05	1.56878e-05	0.000761234	0	0.0010884	0	9.17277e-05	0	0	0	0	0.0310746
		Product-to-product yield [µmol/C-mol]	1	-	19.078	0.044839	29.8233	5.43763	0.0954965	0	1.59723	0	1.74427	0	0.195736	0	0	0	0	58.0165
			2	-	20.5237	0.0536811	54.2458	11.3894	0.224946	0.0656696	4.29242	0	4.87986	0	0.643979	0.0681695	0.0597457	0	0	96.4474
			4	-	34.6595	0.0954001	30.6655	9.15265	0.111647	0.0402383	1.95252	0	2.79168	0	0.235276	0	0	0	0	79.7044
	75.9 mL	Specific production rate [µmol/g/h]	1	-	0.00908871	1.51202e-05	0.0131557	0.00279387	5.8463e-05	1.26843e-05	0.000893182	0	0.00122801	0	9.52767e-05	1.4783e-05	0	0	0	0.0273558
			3	-	0.0140477	3.60861e-05	0.0114095	0.00256085	4.34063e-05	1.09248e-05	0.00067835	0	0.000724528	0	7.2663e-05	1.89467e-05	0	0	0	0.029603
			4	-	0.0122679	2.37483e-05	0.0104315	0.00308782	4.20195e-05	1.41764e-05	0.000682824	0	0.000928904	0	6.1579e-05	1.52403e-05	9.9622e-06	0	0	0.0275658
		Product-to-product yield [µmol/C-mol]	1	-	23.312	0.0387822	33.7435	7.16609	0.149954	0.0325345	2.29095	0	3.14978	0	0.244379	0.0379174	0	0	0	70.1659
			3	-	36.0315	0.0925584	29.2646	6.56842	0.111334	0.0280214	1.73992	0	1.85837	0	0.186376	0.0485969	0	0	0	75.9297
			4	-	31.4665	0.0609128	26.7562	7.92005	0.107777	0.0363616	1.7514	0	2.38258	0	0.157946	0.0390904	0.0255524	0	0	70.7044
2.0 bar	40.75 mL	Specific production rate [µmol/g/h]	1	-	0.00542011	1.78212e-05	0.0070815	0.00218218	3.09627e-05	9.15491e-06	0.000528377	0	0.000692049	0	6.7707e-05	1.35523e-05	0	0	0	0.0160434
			2	-	0.00398901	7.42803e-06	0.00503614	0.00140581	2.40427e-05	8.38081e-06	0.000407401	0	0.000635996	0	8.66444e-05	5.35564e-06	0	0	0	0.0116062
			3	-	0.0146578	0	0.0111345	0.00276612	4.73749e-05	1.33197e-05	0.000782595	0	0.000960232	0	7.6189e-05	1.46593e-05	0	0	0	0.0304528
			4	-	0.0138957	2.50002e-05	0.0133953	0.00316058	3.9332e-05	1.25522e-05	0.000856963	0	0.00108833	0	6.03056e-05	1.89281e-05	0	0	0	0.032553
		Product-to-product yield [µmol/C-mol]	1	-	13.9022	0.0457102	18.1636	5.59715	0.0794174	0.0234818	1.35525	0	1.77506	0	0.173664	0.0347607	0	0	0	41.1503
			2	-	10.2316	0.0190524	12.9174	3.60581	0.061668	0.0214962	1.04496	0	1.63129	0	0.222237	0.0137369	0	0	0	29.7692
			3	-	37.5963	0	28.5594	7.09493	0.121514	0.0341642	2.00731	0	2.46293	0	0.19542	0.0376002	0	0	0	78.1095
			4	-	35.6417	0.0641239	34.358	8.10668	0.100884	0.0321956	2.19806	0	2.7915	0	0.15468	0.0485493	0	0	0	83.4963
	61.8 mL	Specific production rate [µmol/g/h]	1	-	0.0151966	2.69332e-05	0.0157311	0.00283817	4.75485e-05	1.83078e-05	0.000901061	0	0.0012508	0	8.81839e-05	2.05924e-05	8.33859e-06	0	0	0.0361276
			2	-	0.00417387	1.64572e-05	0.0125856	0.00346478	6.62715e-05	9.99203e-06	0.000854687	0	0.00133356	0	0.000222574	1.29388e-05	1.04976e-05	0	0	0.0227512
			3	-	0.00394798	1.0351e-05	0.00779268	0.00313679	4.11001e-05	7.74911e-06	0.000414508	0	0.000907234	0	0.000167841	1.29373e-05	1.14161e-05	0	0	0.0164506
			4	-	0.0061357	1.38902e-05	0.0113809	0.0038617	5.38812e-05	1.06762e-05	0.000698601	0	0.0010957	0	0.000169797	1.44012e-05	7.17803e-06	0	0	0.0234424
		Product-to-product yield [µmol/C-mol]	1	-	38.9782	0.069082	40.3493	7.27974	0.121959	0.0469583	2.31116	0	3.20823	0	0.226186	0.0528182	0.021388	0	0	92.665
			2	-	10.7057	0.0422115	32.2813	8.88693	0.169982	0.0256289	2.19222	0	3.42049	0	0.570887	0.0331873	0.0269257	0	0	58.3555
			3	-	10.1263	0.0265496	19.9877	8.04567	0.105419	0.019876	1.06319	0	2.327	0	0.430501	0.0331833	0.0292816	0	0	42.1947
			4	-	15.7377	0.0356275	29.1913	9.90502	0.138202	0.0273839	1.79187	0	2.81041	0	0.435519	0.0369381	0.0184112	0	0	60.1283
	82.9 mL	Specific production rate [µmol/g/h]	1	-	0.0120951	0	0.0191488	0.00395044	7.14727e-05	2.03374e-05	0.000856571	0	0.000978231	0	1.88168e-05	2.12506e-05	0	0	0	0.0371611
			2	-	0.00905935	0	0.0128986	0.00355194	4.57412e-05	2.69388e-05	0.00135072	0	0.00108241	0	6.52364e-05	2.00915e-05	0	0	0	0.028101
			3	-	0.00662239	0	0.0230512	0.00360439	9.26894e-05	2.69452e-05	0.0010801	0	0.00107212	0	6.85101e-05	0	0	0	0	0.0356184
			4	-	0.00843214	0	0.0170655	0.00308066	5.78112e-05	1.25167e-05	0.000615497	0	0.00094637	0	4.98714e-05	1.83145e-05	0	0	0	0.0302786
		Product-to-product yield [µmol/C-mol]	1	-	31.0233	0	49.1156	10.1326	0.183323	0.0521641	2.19705	0	2.5091	0	0.048264	0.0545063	0	0	0	95.3159
			2	-	23.2367	0	33.084	9.1105	0.117323	0.0690962	3.46451	0	2.77631	0	0.167327	0.0515335	0	0	0	72.0772
			3	-	16.986	0	59.1249	9.24502	0.237742	0.0691128	2.77038	0	2.74991	0	0.175724	0	0	0	0	91.3588
			4	-	21.6279	0	43.7718	7.90169	0.148282	0.0321045	1.57871	0	2.42738	0	0.127917	0.0469755	0	0	0	77.6628

## Sheet: Table S8
Table S8: Specific production rate [µmol g-1 h-1] and Product-to-product yield [µmol C-mol-1] of the single replicates of each experiment (570 mL flasks, V/V = const., t = 70.72 h; end-point measurement).
570 mL, V/V = const., t = 70.72 h			Replicate	Cholestane	Archaeol	GTGT-0a	GDGT-0a	GDGT-0b	GDGT-0c	GMGT-0a	GMGT-0a'	GMGT-0b	GMGT-0b'	GMGT-0c	GMGT-0c'	GDD-0a	GDD-0b	GMD-0a'	GMD-0b'	sum
1.1 bar	123.8 mL	Specific production rate [µmol/g/h]	1	yes	0.0158222	0	0.00804987	0.0025982	3.5374e-05	2.48642e-05	0.000911278	0	0.00104511	0	0.000110938	0	0	0	0	0.0285979
			2	yes	0.00978244	0	0.0113716	0.00277729	5.03259e-05	2.19779e-05	0.00124682	0	0.00126962	0	0.000144901	0	0	0	0	0.0266649
			3	yes	0.0127332	0	0.00804629	0.00236487	3.35404e-05	1.99401e-05	0.000799548	0	0.000987837	0	0.000114439	0	0	0	0	0.0250996
		Product-to-product yield [µmol/C-mol]	1	yes	34.6522	0	17.63	5.69029	0.0774723	0.0544549	1.99579	0	2.28889	0	0.242964	0	0	0	0	62.632
			2	yes	21.4245	0	24.9048	6.08254	0.110218	0.0481337	2.73065	0	2.78059	0	0.317346	0	0	0	0	58.3987
			3	yes	27.8868	0	17.6221	5.17929	0.0734567	0.0436707	1.75109	0	2.16346	0	0.250632	0	0	0	0	54.9706
	246.5 mL	Specific production rate [µmol/g/h]	2	yes	0.0142458	0	0.00928756	0.00299364	4.49594e-05	2.12397e-05	0.000628944	0	0.00105104	0	0.000118333	0	0	0	0	0.0283916
			3	yes	0.0159938	0	0.0107523	0.00349314	3.30275e-05	2.36726e-05	0.000789254	0	0.00119821	0	0.000126901	0	0	0	0	0.0324103
		Product-to-product yield [µmol/C-mol]	2	yes	31.1998	0	20.3406	6.55635	0.0984653	0.046517	1.37745	0	2.30188	0	0.259161	0	0	0	0	62.1802
			3	yes	35.028	0	23.5486	7.65032	0.0723335	0.0518452	1.72854	0	2.6242	0	0.277925	0	0	0	0	70.9817
	369.8 mL	Specific production rate [µmol/g/h]	1	yes	0.0186493	0	0.0103691	0.00229469	3.35201e-05	1.2985e-05	0.000738778	0	0.000693947	0	3.7101e-05	0	0	0	0	0.0328295
			2	yes	0.00798901	0	0.00705283	0.00160611	0	0	0.000379807	0	0.000347384	0	3.41995e-05	0	0	0	0	0.0174093
			3	yes	0.0120431	0	0.01029	0.00288474	3.78588e-05	0	0.000666178	0	0.000750778	0	8.38218e-05	0	0	0	0	0.0267565
		Product-to-product yield [µmol/C-mol]	1	yes	40.8438	0	22.7093	5.0256	0.0734122	0.0284385	1.61799	0	1.51981	0	0.0812548	0	0	0	0	71.8996
			2	yes	17.4967	0	15.4464	3.51754	0	0	0.831814	0	0.760804	0	0.0749001	0	0	0	0	38.1281
			3	yes	26.3756	0	22.536	6.31786	0.0829143	0	1.45899	0	1.64427	0	0.183578	0	0	0	0	58.5992
1.5 bar	123.8 mL	Specific production rate [µmol/g/h]	1	yes	0.0161174	0	0.00628291	0.00169496	2.11449e-05	1.45176e-05	0.000553411	0	0.000841386	0	9.18952e-05	0	0	0	0	0.0256176
			2	yes	0.0216579	0	0.00884856	0.00190906	2.47564e-05	1.67158e-05	0.000791996	9.28667e-06	0.000691407	0	4.70359e-05	0	0	0	0	0.0339967
			3	yes	0.0232122	6.62657e-05	0.00915011	0.00176925	2.11763e-05	2.01179e-05	0.000859805	1.29997e-05	0.000754346	0	5.43116e-05	0	0	0	0	0.0359205
		Product-to-product yield [µmol/C-mol]	1	yes	35.2985	0	13.7602	3.71213	0.0463093	0.031795	1.21202	0	1.84271	0	0.201259	0	0	0	0	56.105
			2	yes	47.4328	0	19.3792	4.18102	0.0542189	0.0366092	1.73455	0.0203387	1.51425	0	0.103013	0	0	0	0	74.456
			3	yes	50.8368	0.145128	20.0396	3.87483	0.0463782	0.0440601	1.88306	0.0284705	1.65209	0	0.118948	0	0	0	0	78.6694
	246.5 mL	Specific production rate [µmol/g/h]	1	yes	0.0208832	0	0.0141786	0.00462173	6.48639e-05	2.84069e-05	0.00135973	1.63759e-05	0.00161188	0	0.000207254	0	0	0	0	0.0429721
			2	yes	0.013484	0	0.00838964	0.00259126	3.50527e-05	1.89249e-05	0.000900157	1.05879e-05	0.000949931	0	0.000126915	0	0	0	0	0.0265065
			3	yes	0.0144698	0	0.0077775	0.00212851	2.97223e-05	1.45545e-05	0.00065922	0	0.000740987	0	8.31302e-05	0	0	0	0	0.0259034
		Product-to-product yield [µmol/C-mol]	1	yes	45.7363	0	31.0525	10.122	0.142058	0.0622138	2.97794	0.0358649	3.53018	0	0.453906	0	0	0	0	94.113
			2	yes	29.5312	0	18.3741	5.67511	0.0767688	0.0414474	1.97143	0.0231886	2.08044	0	0.277956	0	0	0	0	58.0517
			3	yes	31.6901	0	17.0335	4.66164	0.0650946	0.0318758	1.44376	0	1.62283	0	0.182063	0	0	0	0	56.7309
	369.8 mL	Specific production rate [µmol/g/h]	1	yes	0.0152102	0	0.0190053	0.00660706	9.31592e-05	0	0.00103379	2.53656e-05	0.00104524	0	9.61126e-05	0	0	0	0	0.0431162
			2	yes	0.0142057	0	0.0113196	0.00303973	3.10828e-05	1.77111e-05	0.000787547	1.30661e-05	0.000987862	0	9.18603e-05	0	0	0	0	0.0304942
			3	yes	0.013108	0	0.00720428	0.00245285	1.80624e-05	1.19146e-05	0.000451153	0	0.000546214	0	6.2691e-05	0	0	0	0	0.0238552
		Product-to-product yield [µmol/C-mol]	1	yes	33.3118	0	41.6234	14.4701	0.204027	0	2.2641	0.0555531	2.28917	0	0.210496	0	0	0	0	94.4287
			2	yes	31.1119	0	24.791	6.65729	0.0680742	0.038789	1.7248	0.0286159	2.16351	0	0.201183	0	0	0	0	66.7851
			3	yes	28.7078	0	15.7781	5.37198	0.0395583	0.0260941	0.988068	0	1.19626	0	0.137299	0	0	0	0	52.2451

## Sheet: Table S9
Table S9: Specific production rate [µmol g-1 h-1] and Product-to-product yield [µmol C-mol-1] of the single replicates of each experiment (570 mL flasks, n/n = const., t = 75.25 h; end-point measurement).
570 mL, n/n = const., t = 75.25 h			Replicate	Cholestane	Archaeol	GTGT-0a	GDGT-0a	GDGT-0b	GDGT-0c	GMGT-0a	GMGT-0a'	GMGT-0b	GMGT-0b'	GMGT-0c	GMGT-0c'	GDD-0a	GDD-0b	GMD-0a'	GMD-0b'	sum
1.1 bar	37.2 mL	Specific production rate [µmol/g/h]	1	yes	0.00656046	2.66603e-05	0.00320374	0.000603577	7.77898e-06	9.89128e-06	0.000398182	0	0.000249047	0	1.78059e-05	0	0	0	0	0.0110771
			2	yes	0.0224577	0.000223523	0.00967917	0.00111687	2.36872e-05	2.78104e-05	0.00112712	0	0.000593935	0	3.89574e-05	1.10353e-05	0	0	0	0.0352998
		Product-to-product yield [µmol/C-mol]	1	yes	15.2891	0.0621316	7.4663	1.40663	0.0181289	0.0230515	0.92796	0	0.580401	0	0.0414965	0	0	0	0	25.8152
			2	yes	52.3375	0.520919	22.5572	2.60285	0.0552027	0.064812	2.62675	0	1.38416	0	0.0907898	0.0257177	0	0	0	82.2659
	184.0 mL	Specific production rate [µmol/g/h]	1	yes	0.0152504	0	0.0185468	0.00770985	0.000151318	3.22405e-05	0.0017152	0	0.00323731	0	0.000442105	0	0	0	0	0.0470852
			2	yes	0.00919756	0	0.0109843	0.00406806	8.1017e-05	2.56382e-05	0.00136222	0	0.00171169	0	0.000266736	8.73486e-06	0	0	0	0.027706
			3	yes	0.00952007	0	0.00972735	0.00369547	5.17247e-05	2.40222e-05	0.00103126	0	0.00151648	0	0.000238809	4.56709e-06	0	0	0	0.0258098
		Product-to-product yield [µmol/C-mol]	1	yes	35.5408	0	43.2231	17.9677	0.352645	0.0751363	3.99726	0	7.54453	0	1.03032	0	0	0	0	109.732
			2	yes	21.4348	0	25.5988	9.48058	0.188809	0.0597497	3.17464	0	3.98908	0	0.621627	0.0203565	0	0	0	64.5685
			3	yes	22.1864	0	22.6695	8.61228	0.120544	0.0559836	2.40334	0	3.53415	0	0.556541	0.0106436	0	0	0	60.1494
	330.7 mL	Specific production rate [µmol/g/h]	1	yes	0.0080575	0	0.0157618	0.00559634	8.65251e-05	2.48507e-05	0.00176165	0	0.00212004	0	0.00029551	0	0	0	0	0.0337042
			2	yes	0.00684057	0	0.0209636	0.00685656	8.8248e-05	4.22514e-05	0.00200792	0	0.00280585	0	0.00034894	0	0	0	0	0.039954
			3	yes	0.00705307	0	0.0164983	0.00538491	9.70766e-05	3.74848e-05	0.00174363	0	0.00231205	0	0.000257209	0	0	0	0	0.0333837
		Product-to-product yield [µmol/C-mol]	1	yes	18.7779	0	36.7328	13.0422	0.201646	0.0579144	4.10551	0	4.94073	0	0.688684	0	0	0	0	78.5474
			2	yes	15.9419	0	48.8556	15.9792	0.205661	0.0984666	4.67944	0	6.53901	0	0.813201	0	0	0	0	93.1124
			3	yes	16.4371	0	38.4492	12.5495	0.226236	0.0873581	4.06352	0	5.38821	0	0.599425	0	0	0	0	77.8006
1.5 bar	123.8 mL	Specific production rate [µmol/g/h]	1	yes	0.00259924	0	0.00273613	0.00121309	1.83078e-05	4.32871e-06	0.000237934	0	0.000488891	0	8.72374e-05	0	0	0	0	0.00738516
			2	yes	0.0133177	0	0.0137798	0.00517719	8.05445e-05	3.67388e-05	0.00174333	0	0.00208172	0	0.000326399	0	0	0	0	0.0365434
			3	yes	0.0161796	0	0.0096132	0.00320904	6.64327e-05	3.06003e-05	0.00120799	2.10334e-05	0.00150904	0	0.000187052	7.02899e-06	0	0	0	0.032031
		Product-to-product yield [µmol/C-mol]	1	yes	6.05751	0	6.37653	2.82711	0.0426661	0.010088	0.554504	0	1.13936	0	0.203306	0	0	0	0	17.2111
			2	yes	31.0368	0	32.1137	12.0654	0.187708	0.0856195	4.06281	0	4.85143	0	0.76067	0	0	0	0	85.1641
			3	yes	37.7063	0	22.4035	7.47865	0.154821	0.0713137	2.8152	0.0490183	3.5168	0	0.435923	0.016381	0	0	0	74.6479
	246.5 mL	Specific production rate [µmol/g/h]	2	yes	0.00653154	0	0.0110721	0.00381127	6.38163e-05	2.25578e-05	0.00113349	0	0.00196295	0	0.000224515	0	0	0	0	0.0248222
			3	yes	0.00760379	0	0.0151514	0.00612064	9.17612e-05	2.49301e-05	0.0013885	0	0.00225932	0	0.000301993	0	0	0	0	0.0329424
		Product-to-product yield [µmol/C-mol]	2	yes	15.2217	0	25.8034	8.88214	0.148723	0.0525708	2.6416	0	4.57465	0	0.52323	0	0	0	0	57.848
			3	yes	17.7206	0	35.3103	14.2641	0.213849	0.0580993	3.23588	0	5.26533	0	0.703793	0	0	0	0	76.7719
	369.8 mL	Specific production rate [µmol/g/h]	1	yes	0.0167318	0	0.0259234	0.0104742	0.000188438	7.44165e-05	0.00297708	0	0.0040379	0	0.000497982	0	0	0	0	0.0609053
			2	yes	0.0186735	0	0.0265853	0.00973105	0.000151552	4.66757e-05	0.00248723	0	0.00347008	0	0.000464167	0	0	0	0	0.0616095
			3	yes	0.00592993	0	0.0136303	0.00680477	0.000116933	2.69242e-05	0.00100178	0	0.00266022	0	0.000459653	0	0	0	0	0.0306305
		Product-to-product yield [µmol/C-mol]	1	yes	38.9934	0	60.4144	24.4102	0.439153	0.173427	6.93806	0	9.4103	0	1.16054	0	0	0	0	141.939
			2	yes	43.5184	0	61.9568	22.6781	0.353191	0.108777	5.79647	0	8.08701	0	1.08174	0	0	0	0	143.581
			3	yes	13.8197	0	31.7653	15.8585	0.272512	0.0627468	2.33465	0	6.19963	0	1.07122	0	0	0	0	71.3841
